# Supplementary material for: Evaluation of Anthocyanin Profiling, Total Phenolic and Flavonoid Content, and Antioxidant Activity of Korean Rubus Accessions for Functional Food Applications and Breeding
Source: Antioxidants (Basel). 2025 Aug 18;14(8):1012. doi: 10.3390/antiox14081012 (PMC12382936; doi:10.3390/antiox14081012)
Supplement: Supplementary file 1 [file antioxidants-14-01012-s001.zip]

Archive with 1 entries (1 files):
- antioxidants-3813415-supplementary.pdf
